# Supplementary material for: Genetic Features of HIV-1 Integrase Sub-Subtype A6 Predominant in Russia and Predicted Susceptibility to INSTIs
Source: Viruses. 2020 Jul 31;12(8):838. doi: 10.3390/v12080838 (PMC7472261; doi:10.3390/v12080838)
Supplement: Supplementary file 1 [file viruses-12-00838-s001.zip]

Archive with 4 entries (3 files):
- viruses-876257-supplementary/
- viruses-876257-supplementary/Table 1 of Supplementary Materials.docx
- viruses-876257-supplementary/Table 2 of Supplementary Materials.docx
- viruses-876257-supplementary/Table 3 of Supplementary Materials.docx
